# Supplementary material for: An Autophagy-Associated MITF–GAS5–miR-23 Loop Attenuates Vascular Oxidative and Inflammatory Damage in Sepsis
Source: Biomedicines. 2023 Jun 24;11(7):1811. doi: 10.3390/biomedicines11071811 (PMC10376991; doi:10.3390/biomedicines11071811)
Supplement: Supplementary file 1 [file biomedicines-11-01811-s001.zip]

Archive with 1 entries (1 files):
- biomedicines-2410584-supplementary.pdf
